# Supplementary material for: Biomass-Derived Nitrogen-Doped Carbon Aerogel Counter Electrodes for Dye Sensitized Solar Cells
Source: Materials (Basel). 2018 Jul 9;11(7):1171. doi: 10.3390/ma11071171 (PMC6073752; doi:10.3390/ma11071171)
Supplement: Supplementary file 1 [file materials-11-01171-s001.zip]

Archive with 1 entries (1 files):
- materials-320300-SI.pdf
